# Supplementary material for: Gastric acid suppression promotes alcoholic liver disease by inducing overgrowth of intestinal Enterococcus
Source: Nat Commun. 2017 Oct 16;8:837. doi: 10.1038/s41467-017-00796-x (PMC5643518; doi:10.1038/s41467-017-00796-x)
Supplement: Supplementary file 2 — Supplementary Data 1 [file 41467_2017_796_MOESM2_ESM.xlsx]

## Sheet: Sheet1
Supplementary Data 1
Biological replicates
Figure	n value
1	WT Control	WT Ethanol	Atp4aSl/Sl Control	Atp4aSl/Sl Ethanol
1a	5	10	6	15
1b
1c	5	7	5	6
1d	2	5	2	5
1e	3	6	2	5
1f
1g	5	10	7	15
1h	3-4	8	4-8	12-16
1i		6		11
SF1
SF1a	5	10	7	15
SF1b	2	6	3	6
SF1c
SF1d	2	7	3	5
SF1e
SF1f	5	9	7	15
SF1g
SF1h	3	6	2	6
SF1i
SF1j		10		15
SF1k	3-5	3-10	3-5	3-10
SF2
SF2a	5	10	7	14-15
SF2b	5-13	9-10	7	14-15
SF2c	3-5	8-10	6-8	12-16
SF3
SF3a		6		11
SF3b		6		10
SF3c
SF3d		5		11
SF3e		6		5
SF3f
2	WT RC	WT HFD	Atp4aSl/Sl RC	Atp4aSl/Sl HFD
2a	7-8	15	6	14
2b	5-7	10	6-8	10
2c
2d	5	7	5	9-10
2e	3	6	3	6
2
2g	2	5	2	5
2h	5	10	5	10
2i	5	6-9	6	9-10
3	WT CSAA	WT CDAA	Atp4aSl/Sl CSAA	Atp4aSl/Sl CDAA
3a	9	10	5	12
3b	7	10	4	11
3c
3d	6-8	9-10	5	12
3e
3f	9	10	5	12
3g	2	5	2	5
3h	9	9	5	13
3i
3j	9	10	5	12
3k	7-9	10	4-5	11-12
4	Vehicle Control	Vehicle Ethanol	PPI Control	PPI Ethanol
4a	6	18	4	13
4b
4c	5	12	5	13
4d	2	5	2	5
4e	2	7	2	6
4f
4g	4-5	12	5	13-14
4h	5	11-12	4-5	11-13
SF4	PPI Control (0)	PPI Control (50-400)	Atp4aSl/Sl Control
SF4a	5	5	4
	Vehicle Control	Vehicle Ethanol	PPI Control	PPI Ethanol
SF4b	5	12	5	13
SF4c	4	11	5	12
SF4d
SF4e	3	7	3	9
SF4f
SF4g	5	11-12	5	13
SF4h
SF4i	2	6	2	6
SF4j
SF5
SF5a		19		13
SF5b	3-5	3-12	3-5	3-13
SF5c	5	11	5	12-13
SF5d	4	5	3	9
SF5e	4-5	11-12	4-5	10-13
5	WT E faecalis	Atp4aSl/Sl E faecalis	WT E coli	Atp4aSl/Sl E coli
5a
5b	3	5	3	5
		Ethanol	Ethanol PPI	Ethanol after PPI
5c		2-12	5-10	5
6	Control	Control PPI
6a	13	12
	Vehicle control	Vehicle Ethanol	E faecalis Control	E faecalis Ethanol	PPI Ethanol	Atp4aSl/Sl Ethanol
6b	4-5	13	3-4	14	12	15
6c	9	25	4	14
6d
6e	5	24	4	14
6f	2	5	2	5
6g	3	8	3	10
6h
6i	5	13	4	14
SF6
SF6a	5	13	4	14
SF6b	3	10	4	14
SF6c
SF6d	3	8	2	10
SF6e
SF6f	5	11	4	14
SF6g	3	8	2	9
SF6h
SF6i		13		14
SF6j	3-5	3-13	3-4	3-14
7	WT Vehicle	WT E faecalis	Myd88/TrifDBM Vehicle	Myd88/TrifDBM E faecalis	Tlr2DBM Vehicle	Tlr2DBM E faecalis	Anakinra Vehicle	Anakinra E faecalis
7a	29	27	17	18	17	17	15	14
7b	29	27	17	18	17	17	14	14
7c
7d	29	27	14	15	17	17	15	14
7e	3	3	3	3	3	3	3	3
7f	13	17	7	6	9	8	7	7
7g
SF7
SF7a	5	5	11	11	11	11	11	11
SF7b	3-11	3-11	3-11	3-11	3-11	3-11	3-11	3-11
SF7c	29	27	17	18	17	17	15	14
8
8a		2		2
	WT Vehicle	WT E faecalis	Tlr2DBM Vehicle	Tlr2DBM E faecalis
8b	4-5	4-5	5	5
	Control	Ethanol	Ethanol + CM from KC stimulated with vehicle + Anti-IgG	Ethanol + CM from KC stimulated with E faecalis +Anti-IL1B	Ethanol + CM from KC stimulated with E faecalis +Anti-IgG
8c	3	3	3	3	3
8d	1	1	1	1	1
9	Active users of PPI	Previous users of PPI	Never users of PPIs
9a	1024	745	3061
	-PPI alcoholics	+PPI alcoholics
9b	8	3
10
SF8	WT Control	WT Ethanol	Atp4aSl/Sl Control	Atp4aSl/Sl Ethanol
SF8a	5	10	7	14
SF8b		6		11
	Vehicle Control	Vehicle Ethanol	PPI Control	PPI Ethanol
SF8c	5	12	5	13
	Control Vehicle	Ethanol Vehicle	E faecalis Control	E faecalis Ethanol
SF8d	5	13	4	14
	WT Vehicle	WT E faecalis	Myd88/TrifDBM Vehicle	Myd88/TrifDBM E faecalis	Tlr2DBM Vehicle	Tlr2DBM E faecalis	Anakinra Vehicle	Anakinra E faecalis
SF8e	29	27	17	18	17	17	15	14
	WT RC	WT HFD	Atp4aSl/Sl RC	Atp4aSl/Sl HFD
SF8f	8	15	6	14
	WT CSAA	WT CDAA	Atp4aSl/Sl CSAA	Atp4aSl/Sl CDAA
SF8g	9	10	5	12
	WT Control	WT Ethanol	Atp4aSl/Sl Control	Atp4aSl/Sl Ethanol
SF8h	5	9	7	12
SF8i	5	9	7	14-15
	WT RC	WT HFD	Atp4aSl/Sl RC	Atp4aSl/Sl HFD
SF8j	5	10	5	7
	WT CSAA	WT CDAA	Atp4aSl/Sl CSAA	Atp4aSl/Sl CDAA
SF8k	7	9	5	10
